# Supplementary material for: Airway epithelial specific deletion of Jun-N-terminal kinase 1 attenuates pulmonary fibrosis in two independent mouse models
Source: PLoS One. 2020 Jan 14;15(1):e0226904. doi: 10.1371/journal.pone.0226904 (PMC6959564; doi:10.1371/journal.pone.0226904)
Supplement: S1 File — (XLSX) [file pone.0226904.s003.xlsx]

## Sheet: Figure 3A
					avg	thru curve	total mL sample	total ug in sample	g wet weight	ug/lobe
		1	0.341	0.379	0.36	1.14822	3	3.44467	0.05	68.8934	PBS	WT		Hydroxyproline Assay: CelGene2	stdev	sem	n
		2	0.476	0.524	0.5	2.31385	3	6.94155	0.05	138.831	PBS	WT		96.6603	30.983	12.6488	6
		3	0.451	0.503	0.477	2.12235	3	6.36706	0.05	127.341	PBS	WT		219.447	37.8964	10.9398	12
		4	0.375	0.416	0.3955	1.44379	3	4.33138	0.05	86.6276	PBS	WT		79.434	19.5013	8.72126	5
		5	0.319	0.373	0.346	1.03166	3	3.09498	0.05	61.8997	PBS	WT		122.695	17.8781	6.32086	8
		6	0.42	0.41	0.415	1.60615	3	4.81845	0.05	96.3689	PBS	WT
		7	0.57	0.596	0.583	3.0049	3	9.0147	0.05	180.294	Bleo	WT
		8	0.601	0.655	0.628	3.37957	3	10.1387	0.05	202.774	Bleo	WT
		9	0.692	0.759	0.7255	4.19134	3	12.574	0.05	251.48	bleo	WT
		10	0.705	0.775	0.74	4.31207	3	12.9362	0.05	258.724	bleo	WT
		11	0.584	0.642	0.613	3.25468	3	9.76403	0.05	195.281	bleo	WT
		12	0.68	0.686	0.683	3.83749	3	11.5125	0.05	230.249	bleo	WT
		13	0.58	0.675	0.6275	3.3754	3	10.1262	0.05	202.524	bleo	WT
		14	0.642	0.619	0.6305	3.40038	3	10.2011	0.05	204.023	bleo	WT
		15	0.655	0.625	0.64	3.47948	3	10.4384	0.05	208.769	bleo	WT
		16	0.724	0.702	0.713	4.08727	3	12.2618	0.05	245.236	bleo	WT
		17	0.555	0.525	0.54	2.64689	3	7.94066	0.05	158.813	bleo	WT
		18	0.824	0.802	0.813	4.91986	3	14.7596	0.05	295.191	bleo	WT
		19	0.374	0.391	0.3825	1.33556	3	4.00667	0.05	80.1334	PBS	JNK1loxP
		20	0.44	0.456	0.448	1.8809	3	5.64271	0.05	112.854	PBS	JNK1loxP
		21	0.344	0.363	0.3535	1.09411	3	3.28232	0.05	65.6463	PBS	JNK1loxP
		22	0.351	0.363	0.357	1.12325	3	3.36974	0.05	67.3948	PBS	JNK1loxP
		23	0.352	0.377	0.3645	1.18569	3	3.55707	0.05	71.1414	PBS	JNK1loxP
		24	0.49	0.502	0.496	2.28055	3	6.84164	0.05	136.833	Bleo	JNK1loxP
		25	0.493	0.522	0.5075	2.37629	3	7.12888	0.05	142.578	Bleo	JNK1loxP
		26	0.409	0.442	0.4255	1.69357	3	5.08071	0.05	101.614	Bleo	JNK1loxP
		27	0.488	0.446	0.467	2.0391	3	6.11729	0.05	122.346	Bleo	JNK1loxP
		28	0.495	0.539	0.517	2.45539	3	7.36617	0.05	147.323	Bleo	JNK1loxP
		29	0.452	0.416	0.434	1.76434	3	5.29302	0.05	105.86	Bleo	JNK1loxP
		30	0.4402	0.446	0.4431	1.84011	3	5.52032	0.05	110.406	Bleo	JNK1loxP
		31	0.43	0.473	0.4515	1.91004	3	5.73013	0.05	114.603	Bleo	JNK1loxP

## Sheet: Figure 3C
		1	0.239	0.223	0.231	4	113.945		+/+ PBS				+/+	LoxP
		2	0.291	0.31	0.3005	4	153.221		+/+ PBS			Con	147.24	112.532		11.2973	6.5638
		3	0.279	0.268	0.2735	4	137.963		+/+ PBS			Bleo	238.931	122.033		13.6524	14.5243
		4	0.403	0.301	0.352	4	182.326		+/+ PBS
		5	0.26	0.23	0.245	4	121.856		+/+ PBS
		6	0.33	0.345	0.3375	4	174.131		+/+ PBS
		7	4.055	4.055	4.055	0.5	284.376		+/+ BLEO
		8	3.798	3.883	3.8405	0.5	269.223		+/+ BLEO
		9	2.349	2.383	2.366	0.5	165.063		+/+ BLEO
		10	0.478	0.452	0.465	4	246.185		+/+ BLEO
		11	0.439	0.429	0.434	4	228.666		+/+ BLEO
		12	0.415	0.41	0.4125	4	216.516		+/+ BLEO
		13	0.496	0.496	0.496	4	263.704		+/+ BLEO
		14	0.578	0.552	0.565	4	302.699		+/+ BLEO
		15	0.338	0.329	0.3335	4	171.871		+/+ BLEO
		16	0.515	0.511	0.513	4	273.312		+/+ BLEO
		17	0.394	0.396	0.395	4	206.626		+/+ BLEO
		18	0.265	0.259	0.262	4	131.464		LoxP PBS
		19	0.232	0.232	0.232	4	114.51		LoxP PBS
		20	0.235	0.225	0.23	4	113.379		LoxP PBS
		21	0.195	0.183	0.189	4	90.2091		LoxP PBS
		22	0.23	0.229	0.2295	4	113.097		LoxP PBS
		23	0.156	0.165	0.1605	4	74.1029		LoxP BLEO
		24	0.23	0.22	0.225	4	110.554		LoxP BLEO
		25	0.332	0.325	0.3285	4	169.045		LoxP BLEO
		26	0.283	0.272	0.2775	4	140.223		LoxP BLEO
		27	0.136	0.125	0.1305	4	57.1489		LoxP BLEO
		28	0.23	0.22	0.225	4	110.554		LoxP BLEO
		29	0.302	0.305	0.3035	4	154.917		LoxP BLEO
		30	0.323	0.301	0.312	4	159.72		LoxP BLEO

## Sheet: Figure 3D
	Average from independent scorers
	PBS WT	PBS D-EPI	Bleo WT	Bleo D-EPI						Tri	PBS WT	PBS D-EPI	Bleo WT	Bleo D-EPI
	1.5	1	1	1							1.16667	1.1	2.16667	1.3125
	1	1	1	1.5						SEM	0.105409	0.1	0.270615	0.131526
	1	1	2	2
	1.5	1.5	3	1
	1	1	2	1.5
	1		2	1
			1	1.5
			3	1
			2
			2
			3
			4

## Sheet: Figure 4A
				avg	thru curve	total mL sample	total ug in sample	g wet weight	ug/lobe
	1	0.175	0.187	0.181	1.52015	3	4.56044	0.05	91.2088	pos/pos PBS				Hydroxyproline Exp 2009	sem	n
	2	0.204	0.209	0.2065	1.83803	3	5.51409	0.05	110.282	pos/pos PBS			pos/pos PBS	107.944	9.16108	4
	3	0.185	0.194	0.1895	1.62611	3	4.87832	0.05	97.5664	pos/pos PBS			pos/pos TGFb	250.291	14.7365	8
	4	0.23	0.243	0.2365	2.21201	3	6.63603	0.05	132.721	pos/pos PBS			lox/lox PBS	92.2559	15.7105	5
	5	0.369	0.36	0.3645	3.80766	3	11.423	0.05	228.459	pos/pos TGFb			lox/lox TGFb	117.761	10.1054	7
	6	0.397	0.401	0.399	4.23773	3	12.7132	0.05	254.264	pos/pos TGFb
	7	0.315	0.324	0.3195	3.24669	3	9.74006	0.05	194.801	pos/pos TGFb
	8	0.336	0.353	0.3445	3.55834	3	10.675	0.05	213.5	pos/pos TGFb
	9	0.413	0.438	0.4255	4.56808	3	13.7042	0.05	274.085	pos/pos TGFb
	10	0.383	0.4	0.3915	4.14424	3	12.4327	0.05	248.654	pos/pos TGFb
	11	0.392	0.413	0.4025	4.28136	3	12.8441	0.05	256.882	pos/pos TGFb
	12	0.492	0.513	0.5025	5.52796	3	16.5839	0.05	331.678	pos/pos TGFb
	13	0.209	0.237	0.223	2.04372	3	6.13115	0.05	122.623	lox/lox PBS
	14	0.158	0.277	0.2175	1.97516	3	5.92547	0.05	118.509	lox/lox PBS
	15	0.13	0.13	0.13	0.88438	3	2.65314	0.05	53.0628	lox/lox PBS
	16	0.195	0.223	0.209	1.86919	3	5.60758	0.05	112.152	lox/lox PBS
	17	0.238	0.249	0.2435	2.29927	3	6.89781	0.05	137.956	lox/lox TGFb
	18	0.192	0.212	0.202	1.78193	3	5.3458	0.05	106.916	lox/lox TGFb
	19	0.226	0.239	0.2325	2.16214	3	6.48643	0.05	129.729	lox/lox TGFb
	20	0.267	0.276	0.2715	2.64832	3	7.94496	0.05	158.899	lox/lox TGFb
	21	0.189	0.21	0.1995	1.75077	3	5.2523	0.05	105.046	lox/lox TGFb
	22	0.195	0.215	0.205	1.81933	3	5.45799	0.05	109.16	lox/lox TGFb
	23	0.151	0.172	0.1615	1.27706	3	3.83118	0.05	76.6235	lox/lox TGFb
	24	0.124	0.141	0.1325	0.915545	3	2.74664	0.05	54.9327	lox/lox PBS

## Sheet: Figure 4C
	sample	OD1	OD2	av. OD	dil.f.	Collagen (ug)		Treatment
	1	0.128	0.119	0.1235	7	93.0877		+/+ control 21 days
	2	0.116	0.103	0.1095	7	79.242		+/+ control 21 days							+/+	JNK1 LoxP
	3	0.148	0.145	0.1465	7	115.834		+/+ control 21 days						Ad control	108.417	137.394		11.1365	17.2325
	4	0.178	0.174	0.176	7	145.009		+/+ control 21 days						AdTGF-β1 223/225	260.782	164.294		30.4906	8.21562
	5	0.139	0.14	0.1395	7	108.911		+/+ control 21 days
	6	0.308	0.297	0.3025	7	270.115		+/+ A-TGF-beta 21 days
	7	0.31	0.3	0.305	7	272.588		+/+ A-TGF-beta 21 days
	8	0.368	0.358	0.363	7	329.948		+/+ A-TGF-beta 21 days
	9	0.182	0.182	0.182	7	150.943		+/+ A-TGF-beta 21 days
	10	0.4	0.391	0.3955	7	362.09		+/+ A-TGF-beta 21 days
	11	0.395	0.383	0.389	7	355.662		+/+ A-TGF-beta 21 days
	12	0.219	0.204	0.2115	7	180.118		+/+ A-TGF-beta 21 days
	13	0.199	0.193	0.196	7	164.789		+/+ A-TGF-beta 21 days
	14	0.165	0.165	0.165	7	134.13		LoxP control 21 days
	15	0.15	0.12	0.135	7	104.461		LoxP control 21 days
	16	0.169	0.17	0.1695	7	138.581		LoxP control 21 days
	17	0.234	0.231	0.2325	7	200.887		LoxP control 21 days
	18	0.23	0.229	0.2295	7	197.92		LoxP A-TGF-beta 21 days
	19	0.217	0.214	0.2155	7	184.074		LoxP A-TGF-beta 21 days
	20	0.166	0.163	0.1645	7	133.636		LoxP A-TGF-beta 21 days
	21	0.194	0.197	0.1955	7	164.294		LoxP A-TGF-beta 21 days
	22	0.209	0.207	0.208	7	176.657		LoxP A-TGF-beta 21 days
	23	0.195	0.194	0.1945	7	163.305		LoxP A-TGF-beta 21 days
	24	0.164	0.158	0.161	7	130.174		LoxP A-TGF-beta 21 days
	25	0.192	0.199	0.1955	7	164.294		LoxP A-TGF-beta 21 days

## Sheet: Figure 4D
		Average from independent scorers
		Contr	a-TGFb1	Contr	a-TGFb1			Tri	Contr	Contr	a-TGFb1	a-TGFb1
		1	1	1	1				0.916667	1	1.9375	1.1875
		1	0.5	2	1.5			SEM	0.0833333	0.239745	0.158114	0.16195
		1	1	2	2
		0.5	1	1	1
		1	1.5	2	0.5
		1		2	1
				2.5	1.5
				3	1

## Sheet: Figure 4E
	sample	OD1	OD2	av. OD	dil.f.	Collagen (ug)		Treatment
	1	0.149	0.132	0.1405	4	92.2666	+/+	PBS			no dox
	2	0.101	0.103	0.102	4	73.7072	+/+	PBS			no dox			PBS	Bleo
	3	0.171	0.153	0.162	4	102.631	+/+	PBS			no dox		+/+ no dox	89.5349	222.825	8.46053	15.8259
	4	0.165	0.159	0.162	4	102.631	+/+	Ad Control			no dox			Ad control	Ad TGF
	5	0.14	0.152	0.146	4	94.918	+/+	Ad Control			no dox		+/+ no dox	101.988	208.042	3.90969	6.20677
	6	0.18	0.168	0.174	4	108.416	+/+	Ad Control			no dox			PBS	Bleo
	7	0.44	0.416	0.428	4	230.859	+/+	Bleomycin			no dox		JNK1 Loxp no dox	93.8735	240.581	4.19406	13.6839
	8	0.486	0.43	0.458	4	245.321	+/+	Bleomycin			no dox			Ad control	Ad TGF
	9	0.304	0.392	0.348	4	192.294	+/+	Bleomycin			no dox		JNK1 Loxp no dox	90.7401	184.742	7.95808	18.5298
	10	0.4	0.412	0.406	4	220.254	+/+	AdTGF			no dox
	11	0.378	0.366	0.372	4	203.864	+/+	AdTGF			no dox
	12	0.365	0.363	0.364	4	200.007	+/+	AdTGF			no dox
	13	0.156	0.16	0.158	4	100.703	Lox/Lox	PBS			no dox
	14	0.14	0.151	0.1455	4	94.6769	Lox/Lox	PBS			no dox
	15	0.139	0.117	0.128	4	86.2408	Lox/Lox	PBS			no dox
	16	0.145	0.135	0.14	4	92.0256	Lox/Lox	Ad Control			no dox
	17	0.149	0.18	0.1645	4	103.836	Lox/Lox	Ad Control			no dox
	18	0.103	0.112	0.1075	4	76.3586	Lox/Lox	Ad Control			no dox
	19	0.401	0.402	0.4015	4	218.085	Lox/Lox	Bleomycin			no dox
	20	0.5	0.499	0.4995	4	265.327	Lox/Lox	Bleomycin			no dox
	21	0.44	0.447	0.4435	4	238.331	Lox/Lox	Bleomycin			no dox
	22	0.369	0.34	0.3545	4	195.428	Lox/Lox	Ad TGF			no dox
	23	0.39	0.38	0.385	4	210.131	Lox/Lox	Ad TGF			no dox
	24	0.262	0.253	0.2575	4	148.668	Lox/Lox	Ad TGF			no dox

## Sheet: Figure 5A
			a-SMA	Col1A1	FSP1	HMGA2	Vimentin				a-SMA	Col1A1	FSP1	HMGA2	Vimentin
	WT	PBS	0.989657	0.499754	0.594604	0.396972	0.760489			PBS	1.00234	0.995369	0.999279	0.995527	1.00149
	WT	PBS	0.710657	1.98511	1.01421	1.43347	0.547425			BLEO	12.4725	4.64647	3.88443	6.38117	3.12036
	WT	PBS	0.923382	0.94901	1.28405	0.613405	0.560583			PBS	1.07874	1.00397	0.962767	1.37181	1.13878
	WT	PBS	1.9077	0.436808	0.935088	1.05946	1.11729			BLEO	2.7527	1.84134	1.24911	1.07225	1.53525
	WT	PBS	0.675955	1.06917	1.06228	1.05366	1.90858
	WT	PBS	0.806675	1.03236	1.10544	1.4162	1.11456			SEM	a-SMA	Col1A1	FSP1	HMGA2
	WT	BLEO	10.8065	1.71221	6.19253	6.72717	2.54823			PBS	0.187614	0.227022	0.0938863	0.171319	0.20878
	WT	BLEO	10.9521	11.8532	3.01172	7.18215	2.23188			BLEO	1.41132	1.51522	0.399907	0.360898	0.510213
	WT	BLEO	15.8147	6.68557	3.86791	5.29581	5.04551			PBS	0.266673	0.295783	0.0770122	0.287976	0.0754795
	WT	BLEO	19.0229	2.19345	3.05252	5.27273	4.74037			BLEO	0.92798	0.291799	0.146084	0.251369	0.190593
	WT	BLEO	9.7039	1.61663	3.27905	5.88295	3.99156
	WT	BLEO	13.5069	2.12414	2.94531	7.28713	3.65293
	WT	BLEO	13.9413	0.972655	4.84676	5.50642	1.41912
	WT	BLEO	6.03168	10.014	3.87965	7.89503	1.3333
	JNKLoxP	PBS	1.93886	1.61039	0.692555	2.16068	1.25318
	JNKLoxP	PBS	0.710473	0.405247	0.958841	1.84625	1.18557
	JNKLoxP	PBS	0.694959	1.00101	0.941101	1.35453	0.919345
	JNKLoxP	PBS	1.46841	1.71698	1.08452	0.880288	1.01166
	JNKLoxP	PBS	0.581015	0.286233	1.13682	0.617287	1.32414
	JNKLoxP	BLEO	2.68515	0.893116	1.81504	0.227212	2.07265
	JNKLoxP	BLEO	5.04411	1.55891	1.49485	1.12753	1.01396
	JNKLoxP	BLEO	8.06259	1.94606	0.653553	0.224747	1.31039
	JNKLoxP	BLEO	2.78474	1.61328	1.30134	1.4755	1.50525
	JNKLoxP	BLEO	0.626888	3.58623	1.75524	0.659754	1.02101
	JNKLoxP	BLEO	0.487308	2.03168	0.972655	1.84676	2.50642
	JNKLoxP	BLEO	1.36929	2.03886	1.01396	0.879649	1.73503
	JNKLoxP	BLEO	0.961546	1.06259	0.986233	2.13682	1.11729

## Sheet: Figure 5B
			CCSP	ecad	ZO-1	SPC					CCSP	ecad	ZO-1	SPC
	WT	PBS	1.65339	1.71616	1.87974	0.848615				PBS	0.997931	0.995804	1.00389	0.998476
	WT	PBS	0.949313	1.02442	0.136702	0.866229				BLEO	0.361777	0.152039	0.453646	0.702567
	WT	PBS	0.828969	1.01612	0.422026	1.32897				PBS	0.88196	1.08696	0.982261	0.866302
	WT	PBS	0.9178	1.02697	1.52643	0.691354				BLEO	0.922045	0.76009	0.837586	0.843961
	WT	PBS	0.531092	0.203525	1.03461	0.976056
	WT	PBS	1.10702	0.987619	1.02386	1.27963				SEM	CCSP	ecad	ZO-1	SPC
	WT	BLEO	0.168815	0.09566	0.111252	0.569803				PBS	0.152403	0.195694	0.266589	0.10377
	WT	BLEO	0.264332	0.160265	0.444873	0.502463				BLEO	0.0749802	0.0231615	0.0927266	0.156471
	WT	BLEO	0.693314	0.0736953	0.57105	0.629729				PBS	0.0313691	0.151286	0.137451	0.198379
	WT	BLEO	0.358864	0.267972	0.905784	0.543476				BLEO	0.0419512	0.180401	0.1082	0.16965
	WT	BLEO	0.240357	0.191487	0.195468	0.278062
	WT	BLEO	0.671306	0.195465	0.596099	0.707961
	WT	BLEO	0.143695	0.139978	0.566271	0.638417
	WT	BLEO	0.353536	0.0917929	0.23837	1.75063
	JNKLoxP	PBS	0.860413	1.1333	0.709962	1.49578
	JNKLoxP	PBS	0.972046	1.04633	1.02722	0.466105
	JNKLoxP	PBS	0.898198	1.21477	1.42361	0.996458
	JNKLoxP	PBS	0.89975	0.557228	1.08019	0.413509
	JNKLoxP	PBS	0.779391	1.48319	0.670322	0.959652
	JNKLoxP	BLEO	0.983316	0.929367	0.612152	0.835485
	JNKLoxP	BLEO	0.914641	0.178008	0.755355	0.8004
	JNKLoxP	BLEO	1.03747	0.0485937	0.852271	0.75754
	JNKLoxP	BLEO	0.873385	0.820273	0.804364	0.665276
	JNKLoxP	BLEO	0.969057	1.12155	0.499229	1.84358
	JNKLoxP	BLEO	1.06657	1.41525	0.730524	1.01226
	JNKLoxP	BLEO	0.826089	0.345572	0.929235	0.719314
	JNKLoxP	BLEO	0.705832	1.22211	1.51755	0.117829

## Sheet: Figure 6A
				a-SMA	Col1a1	FSP1	HMGA2	Vimentin				a-SMA	Col1A1	FSP1	HMGA2	Vimentin
			control	1.93697	0.803573	0.242743	0.792784	0.987943			control	1.00031	1.00091	0.998293	1.00208	1.00103
			control	0.233468	0.923382	0.931418	0.809442	0.367424			Adeno	5.40327	3.87258	1.89414	2.48045	3.07929
			control	1.6134	1.15269	1.03849	1.77154	1.07412			control	1.00451	1.23078	1.19616	1.29945	1.13929
			control	1.45946	1.07549	2.16971	0.879649	0.490055			adeno	1.83837	1.40237	1.00025	1.13041	1.41869
			control	0.531259	1.01137	1.01137	1.35552	2.13397
			control	0.227275	1.03892	0.59603	0.403554	0.952638			SEM	a-SMA	Col1A1	FSP1	HMGA2
			Adeno	3.79581	3.35195	1.70232	2.07772	3.32303			control	0.309283	0.0500353	0.265276	0.197578	0.25521
			Adeno	14.2727	5.63728	4.47617	5.75432	6.41526			Adeno	1.38618	0.523656	0.407705	0.58017	0.523135
			Adeno	3.88295	2.74157	1.16272	1.23542	1.63083			control	0.25116	0.115862	0.298658	0.177282	0.203854
			Adeno	4.07178	4.36203	1.86284	3.04196	3.36942			adeno	0.327228	0.135058	0.14742	0.272575	0.286104
			Adeno	2.6375	6.30379	0.938164	3.30444	2.39088
			Adeno	5.39178	2.33323	1.97548	2.18717	1.94344
			Adeno	2.00946	2.39905	0.860092	2.02792	2.8609
			Adeno	7.16416	3.85172	2.17534	0.214641	2.70055
			control	1.16068	1.30586	2.15472	1.6077	0.760928
			control	1.89625	1.53156	0.81304	0.976032	0.580516
			control	0.545274	0.843816	1.58884	1.75099	1.44957
			control	0.880288	1.34257	0.493574	0.82645	1.65643
			control	0.540069	1.1301	0.930648	1.33607	1.24901
			Adeno	2.82721	0.759298	1.0924	0.226843	2.86675
			Adeno	1.52753	1.16878	1.3449	0.370783	0.484205
			Adeno	1.82475	1.27899	0.918594	0.891929	1.83083
			Adeno	1.9755	1.18968	0.658612	0.617709	0.794325
			Adeno	0.430223	2.00867	0.469965	0.920188	1.84805
			Adeno	1.92797	1.60966	1.26694	2.21778	0.530215
			Adeno	0.918251	1.56541	1.66511	1.75888	1.68179
			Adeno	3.27552	1.63849	0.585516	2.0392	1.31338

[truncated: 4 more sheets: Figure 6B, Figure 7A, Figure 7C, Figure 7D]
